# Supplementary material for: Intracerebroventricular B7-H3-targeting CAR T cells for diffuse intrinsic pontine glioma: a phase 1 trial
Source: Nat Med. 2025 Jan 7;31(3):861–8. doi: 10.1038/s41591-024-03451-3 (PMC11922736; doi:10.1038/s41591-024-03451-3)
Supplement: Supplementary file 3 — CSF flow cytometry data. Flow cytometric analysis of longitudinal CSF samples collected during course 1 and course 2. The data show CD3⁺ T cells as a percentage of total lymphocytes and CD4⁺/CD8⁺ T cells as percentages of CD3⁺ T cells. [file 41591_2024_3451_MOESM3_ESM.xlsx]

## Sheet: CSF flow data
Supplementary Table. CSF Flow cytometry data
Subject	Course	Week	PrePost	Percent_Lymphocytes	Percent_CD3	Percent_CD4	Percent_CD8
01659-S005	Cr2	W4	NA	25.32	2.316	30.921	55.921
01659-S005	Cr2	W3	Post	70.426	94.983	50.911	40.955
01659-S005	Cr2	W3	Pre	50.69	94.551	43.898	51.017
01659-S005	Cr2	W1	Post	52.434	90.335	36.479	56.276
01659-S005	Cr2	W1	Pre	43.038	96.471	37.805	56.707
01659-S005	Cr1	W4	NA	52.078	65.189	41.772	50.169
01659-S005	Cr1	W3	Post	28.268	70.431	48.879	43.476
01659-S005	Cr1	W3	Pre	29.902	75.41	28.261	59.783
01659-S005	Cr1	W1	Post	60.451	93.054	46.098	45.051
01659-S006	Cr1	W1	Post	26.623	0.529	22.222	61.111
01659-S006	Cr1	W1	Pre	57.794	3.628	17.391	78.261
01659-S008	Cr2	W4	NA	41.2	91.262	37.234	51.064
01659-S008	Cr2	W3	Post	43.252	97.872	19.565	63.768
01659-S008	Cr2	W1	Post	64.114	78.689	31.548	60.417
01659-S008	Cr1	W4	NA	90.751	2.563	32.184	62.069
01659-S008	Cr1	W3	Post	59.617	97.259	23.51	75.362
01659-S008	Cr1	W1	Post	41.601	9.982	33.333	59.459
01659-S008	Cr1	W1	Pre	25.645	0.249	33.333	33.333
01659-S018	Cr1	W1	Post	42.134	0.922	39.209	49.64
01659-S018	Cr1	W1	Pre	56.089	0.048	30.769	7.692
01659-S021	Cr2	W4	NA	62.11	70.574	19.661	40.678
01659-S021	Cr2	W3	Post	61.98	80.036	22.124	55.651
01659-S021	Cr2	W3	Pre	21.739	68.846	13.408	46.369
01659-S021	Cr2	W1	Post	64.103	80.37	27.08	56.165
01659-S021	Cr2	W1	Pre	38.824	28.571	19.697	59.091
01659-S021	Cr1	W4	NA	51.519	13.291	18.546	60.401
01659-S021	Cr1	W3	Post	48.808	71.916	16.335	64.574
01659-S021	Cr1	W3	Pre	56.051	65.341	24.348	58.261
01659-S021	Cr1	W1	Post	40.427	19.876	12.591	73.259
01659-S023	Cr2	W3	Post	54.472	91.625	24.354	69.032
01659-S023	Cr2	W1	Post	58.248	80.728	44.775	40.891
01659-S023	Cr2	W1	Pre	66.14	86.737	35.78	40.061
01659-S023	Cr1	W4	NA	64.334	82.434	31.769	36.755
01659-S023	Cr1	W3	Post	55.176	85.092	30.512	43.898
01659-S023	Cr1	W3	Pre	74.868	81.979	32.328	47.414
01659-S024	Cr2	W4	NA	47.78	76.842	10.066	53.425
01659-S024	Cr2	W3	Post	72.316	87.515	15.932	50.405
01659-S024	Cr2	W3	Pre	52.393	28.606	10.084	44.818
01659-S024	Cr2	W1	Post	79.852	89.446	25.272	49.94
01659-S024	Cr2	W1	Pre	54.113	89.64	11.935	59.422
01659-S024	Cr1	W4	NA	66.433	86.336	16.203	58.384
01659-S024	Cr1	W3	Post	62.44	95.06	15.983	55.928
01659-S024	Cr1	W1	Post	34.7	81.493	17.176	49.046
01659-S027	Cr2	W4	NA	80.004	77.617	42.176	38.447
01659-S027	Cr2	W3	Post	53.391	68.456	40.049	38.333
01659-S027	Cr2	W3	Pre	75.621	60.832	31.894	41.487
01659-S027	Cr2	W1	Post	60.957	76.758	41.795	37.629
01659-S027	Cr2	W1	Pre	81.538	74.553	41.126	44.622
01659-S027	Cr1	W4	NA	61.785	72.182	24.747	27.25
01659-S027	Cr1	W3	Post	31.337	6.47	17.629	55.07
01659-S027	Cr1	W3	Pre	68.025	72.831	23.83	53.333
01659-S027	Cr1	W1	Post	66.998	76.897	34.234	48.567
01659-S027	Cr1	W1	Pre	86.254	76.494	64.583	23.438
01659-S031	Cr2	W1	Post	59.94	2.132	28.809	49.808
01659-S031	Cr2	W1	Pre	49.551	0.35	12.195	31.707
01659-S031	Cr1	W4	NA	34.63	0.429	31.765	37.647
01659-S031	Cr1	W3	Post	35.53	13.403	42.119	46.532
01659-S031	Cr1	W3	Pre	40.858	1.483	37.158	44.262
01659-S031	Cr1	W1	Post	51.326	69.002	47.231	38.359
01659-S031	Cr1	W1	Pre	39.948	72.629	35.793	50.548
01659-S033	Cr2	W3	Post	45.455	77.956	15.356	78.464
01659-S033	Cr2	W3	Pre	34.039	18.367	22.222	66.667
01659-S033	Cr2	W1	Post	57.64	69.139	30.273	67.159
01659-S033	Cr2	W1	Pre	0.596	24.247	40.777	55.534
01659-S033	Cr1	W4	NA	6.082	44.188	32.108	65.377
01659-S033	Cr1	W3	Post	44.309	75.637	45.376	52.389
01659-S033	Cr1	W3	Pre	31.527	83.594	30.841	61.682
01659-S033	Cr1	W1	Post	61.488	60.884	46.788	50.945
01659-S034	Cr2	W3	Post	62.808	67.225	24.6	46.694
01659-S034	Cr2	W3	Pre	73.891	89.128	13.215	42.122
01659-S034	Cr2	W1	Post	66.77	74.97	33.766	42.133
01659-S034	Cr2	W1	Pre	47.498	91.472	13.711	38.391
01659-S034	Cr1	W4	NA	53.542	75.43	12.073	38.838
01659-S034	Cr1	W3	Post	70.353	89.785	12.831	42.234
01659-S034	Cr1	W3	Pre	62.185	93.108	16.691	39.768
01659-S034	Cr1	W1	Post	71.1	93.876	18.015	42.298
01659-S034	Cr1	W1	Pre	46.667	54.622	30.769	44.615
01659-S036	Cr2	W4	NA	47.924	52.765	15.178	51.988
01659-S036	Cr2	W3	Post	0.753	54.641	14.952	39.413
01659-S036	Cr2	W3	Pre	2.356	6.761	18.024	55.806
01659-S036	Cr2	W1	Post	40.734	18.757	15.377	39.978
01659-S036	Cr2	W1	Pre	36.409	0.817	15.294	48.824
01659-S036	Cr1	W4	NA	31.97	2.559	7.5	66.25
01659-S036	Cr1	W3	Post	56.654	56.513	14.134	46.948
01659-S036	Cr1	W3	Pre	23.72	1.075	9.412	52.941
01659-S036	Cr1	W1	Post	34.03	28.552	16.458	40.825
01659-S039	Cr2	W3	Pre	87.906	85.729	58.982	32.695
01659-S039	Cr2	W1	Pre	86.926	86.144	49.735	43.386
01659-S039	Cr1	W3	Pre	89.44	75.422	38.658	46.805
01659-S039	Cr1	W1	Pre	38.747	11.037	36.364	33.333
01659-S041	Cr2	W3	Pre	80.822	63.704	42.976	38.718
01659-S041	Cr2	W1	Pre	78.88	91.317	43.607	37.845
01659-S041	Cr1	W3	Pre	86.75	38.7	53.6	32.267
01659-S044	Cr1	W4	NA	86.465	92.91	30.723	49.851
01659-S044	Cr1	W3	Post	93.56	90.39	33.621	47.486
01659-S045	Cr2	W3	Pre	91.071	90.196	53.696	30.435
01659-S045	Cr2	W1	Pre	87.412	96.278	48.739	37.143
01659-S049	Cr2	W3	Post	60.542	1.811	48.448	19.909
01659-S049	Cr1	W1	Post	85.5	91.423	55.65	16.418
01659-S053	Cr1	W3	Pre	80.587	66.51	38.516	25.088
01659-S057	Cr2	W4	NA	59.327	87.916	59.818	35.554
01659-S057	Cr1	W3	Post	75.507	77.988	66.442	22.552
01659-S057	Cr1	W3	Pre	80.719	72.47	35.754	9.497
01659-S057	Cr1	W1	Post	66.406	4.412	64.034	27.041
01659-S057	Cr1	W1	Pre	74.359	0.124	16.774	5.161
01659-S060	Cr2	W1	Post	85.801	75.145	31.636	25.76
01659-S060	Cr2	W1	Pre	73	1.349	10	7.5
01659-S060	Cr1	W4	NA	75.1	0.425	10.986	17.833
01659-S060	Cr1	W3	Post	64.92	2.802	26.23	42.623
01659-S060	Cr1	W3	Pre	75.836	52.941	1.852	1.852
01659-S060	Cr1	W1	Post	73.284	0.49	24.528	49.434
01659-S060	Cr1	W1	Pre	85.704	5.397	28.788	39.394
01659-S061	Cr2	W3	Post	55.08	41.618	26.747	51.677
01659-S061	Cr2	W3	Pre	80.823	28.626	26.444	55.111
01659-S061	Cr2	W1	Post	67.881	64.804	29.832	60.327
01659-S061	Cr2	W1	Pre	91.595	43.39	24.731	41.935
01659-S061	Cr1	W4	NA	77.07	65.584	29.198	61.902
01659-S061	Cr1	W3	Post	67.935	38.843	37.385	48.474
01659-S061	Cr1	W3	Pre	69.541	22.6	47.493	33.923
01659-S061	Cr1	W1	Post	74.396	17.638	44.668	48.422
01659-S061	Cr1	W1	Pre	57.282	10.74	62.755	25
01659-S064	Cr2	W4	NA	65.508	32.111	35.899	38.423
01659-S064	Cr2	W3	Post	67.956	77.463	31.53	42.004
01659-S064	Cr2	W1	Post	76.33	55.929	32.407	32.579
01659-S064	Cr2	W1	Pre	70.208	5.85	36	36
01659-S064	Cr1	W4	NA	72.048	38.54	35.88	35.548
01659-S064	Cr1	W3	Post	93.71	58.886	31.088	38.731
01659-S064	Cr1	W3	Pre	69.49	0.02	11.538	25
01659-S064	Cr1	W1	Post	84.058	0.198	26.316	43.158
01659-S064	Cr1	W1	Pre	88.628	85.54	54.524	20.238
01659-S065	Cr2	W3	Post	67.997	36.133	46.178	40.127
01659-S065	Cr2	W1	Post	82.272	88.456	37.741	42.848
01659-S065	Cr1	W4	NA	75.341	88.164	26.164	53.562
01659-S065	Cr1	W3	Post	59.109	86.035	44.051	29.235
01659-S065	Cr1	W3	Pre	67.151	9.73	40.278	34.722
01659-S065	Cr1	W1	Post	53.718	42.526	22.153	65.099
01659-S066	Cr2	W3	Post	84.896	81.492	35.563	17.077
01659-S068	Cr2	W4	NA	81.622	83.564	45.376	21.108
01659-S068	Cr2	W3	Post	88.859	49.321	41.653	22.296
01659-S068	Cr2	W3	Pre	95.552	86.859	46.54	18.996
01659-S068	Cr2	W1	Post	84.298	77.379	41.821	31.061
01659-S068	Cr2	W1	Pre	96.414	78.512	41.053	14.737
01659-S068	Cr1	W3	Post	81.935	86.674	36.812	14.5
01659-S068	Cr1	W1	Post	74.667	77.256	35.888	20.803
01659-S070	Cr1	W3	Post	84.448	3.465	52.193	5.702
01659-S070	Cr1	W1	Post	86.038	63.596	57.241	17.931
01659-S070	Cr1	W1	Pre	87.85	0.314	14.286	0
01659-S071	Cr1	W1	Post	60.243	5.38	49.703	33.267
